# Supplementary material for: The Effect of Curcumin on Reducing Atherogenic Risks in Obese Patients with Type 2 Diabetes: A Randomized Controlled Trial
Source: Nutrients. 2024 Jul 26;16(15):2441. doi: 10.3390/nu16152441 (PMC11314193; doi:10.3390/nu16152441)
Supplement: Supplementary file 1 [file nutrients-16-02441-s001.zip]

Archive with 1 entries (1 files):
- nutrients-3086459-supplementary.pdf
